# Supplementary material for: FAM171B as a Novel Biomarker Mediates Tissue Immune Microenvironment in Pulmonary Arterial Hypertension
Source: Mediators Inflamm. 2022 Sep 22;2022:1878766. doi: 10.1155/2022/1878766 (PMC9553458; doi:10.1155/2022/1878766)
Supplement: Supplementary Materials — Supplementary Table 1: The results of differentially expressed genes (DEGs). Supplementary Table 2: Gene Ontology (GO) enrichment analysis results of differentially expressed genes (DEGs). Supplementary Table 3: Kyoto Encyclopedia of Genes and Genomes (KEGG) enrichment analysis results of differentially expressed genes (DEGs). Supplementary Table 4: Disease Ontology (DO) enrichment analysis results of differentially expressed genes (DEGs). Supplementary Table 5: Metascape function analysis results of differentially expressed genes (DEGs). Supplementary Table 6: results of Gene Set Enrichment Analysis (GSEA) of gene expression matrix. Supplementary Table 7: results of all genes in brown module. Supplementary Table 8: results of key genes in brown module. Supplementary Table 9: results of analyzing the combined data matrix of GSE113439 and GSE117261 using CIBERSORT. Supplementary Table 10: results of the correlation of FAM171B with immune cells. [file 1878766.f1.zip]

Archive with 10 entries (10 files):
- Supplementary Table1.docx
- Supplementary Table10.docx
- Supplementary Table2.docx
- Supplementary Table3.docx
- Supplementary Table4.docx
- Supplementary Table5.docx
- Supplementary Table6.docx
- Supplementary Table7.docx
- Supplementary Table8.docx
- Supplementary Table9.docx
